# Supplementary material for: Εleven Greek Legume Beans: Assessment of Genotypic Effect on Their Phytochemical Content and Antioxidant Properties
Source: Antioxidants (Basel). 2024 Apr 13;13(4):459. doi: 10.3390/antiox13040459 (PMC11047335; doi:10.3390/antiox13040459)
Supplement: Supplementary file 1 [file antioxidants-13-00459-s001.zip]

Archive with 1 entries (1 files):
- antioxidants-2924935-supplementary.pdf
